# Supplementary material for: Evaluation of Candida spp. and Other Fungi in Feces from Dogs with Naturally Occurring Diabetes Mellitus
Source: Vet Sci. 2022 Oct 16;9(10):567. doi: 10.3390/vetsci9100567 (PMC9609726; doi:10.3390/vetsci9100567)
Supplement: Supplementary file 1 [file vetsci-09-00567-s001.zip]

Archive with 1 entries (1 files):
- vetsci-1956551-supplementary.pdf
